# Supplementary material for: A novel nairovirus associated with acute febrile illness in Hokkaido, Japan
Source: Nat Commun. 2021 Sep 20;12:5539. doi: 10.1038/s41467-021-25857-0 (PMC8452618; doi:10.1038/s41467-021-25857-0)
Supplement: Supplementary file 4 — Source Data [file 41467_2021_25857_MOESM4_ESM.xlsx]

## Sheet: Figure 1A left panel
Days after fever onset	WBC (count/µL)	Myelocytes	Metamyelocyte	Atypical lymphocytes	Lymphocytes	Monocytes	Segmented neutrophils	Band cells	Neutrophils	Eosinophils	Basophils
3	4810	0	0	0	548.34	240.5	0	0	3992.3	0	28.86
5	1600	0	0	16	384	80	1040	48	0	16	16
6	2100	0	0	441	546	42	756	210	0	63	42
7	3400	34	0	986	1530	136	1462	170	0	102	0
8	4100	0	0	2460	533	205	779	82	0	41	0
9	8200	0	0	6232	1066	410	246	0	0	246	0
10	10700	0	0	7062	2140	749	642	0	0	107	0
12	5900	59	0	531	2065	944	2065	59	0	177	0
15	6800	136	68	408	1632	816	3536	0	0	136	68
19	7200	0	0	72	1728	936	4032	0	0	288	144

## Sheet: Figure 1A right panel
Days after fever onset	Myelocytes	Metamyelocyte	Atypical lymphocytes	Lymphocytes	Monocytes	Segmented neutrophils	Band cells	Neutrphils	Eosinophils	Basophils
3	0	0	0	464	48	848	240	0	0	0
4	0	0	0	444.6	35.1	573.3	105.3	0	0	11.7
5	17	0	17	646	153	748	85	0	0	34
6	0	0	320	2000	280	1280	80	0	40	0
7	0	0	5369	2275	91	1365	0	0	0	0
8	0	0	7018	3025	121	1815	0	0	0	121
11	0	0	0	2413.8	464.4	2462.4	0	0	48.6	10.8
15	0	0	0	1774.6	345.8	1641.6	0	0	19	19

## Sheet: Figure 1B
Days after fever onset	Patient 1	Patient 2
3	154	84
4	N/A	65
5	87	52
6	75	42
7	81	55
8	123	78
9	143	N/A
10	209	N/A
11	N/A	202
12	356	N/A
15	602	289
19	638	N/A
N/A: not available

## Sheet: Figure 1C
	Patient 1				Patient 2
Days after fever onset	AST	ALT	LD	CK	AST	ALT	LD	CK
3	343	223	590	1361	138	106	311	284
4					371	264	726	315
5	3703	1783	4069	5847	730	532	1318	442
6	3019	1814	4009	5685	417	450	738	399
7	4943	2828	6016	3506	170	311	446
8	5363	3075	5599	2127	117	247	350	132
9	1606	1982	1850	1069
10	597	1338	749	371
11					46	141	249	87
12	123	705	433	109
15	48	256	282	64	25	67	181	80
19	39	119	199	43

## Sheet: Figure 1D
	Patient 1			Patient 2
Days after fever onset	APTT	FDP(B)	D-dimer	APTT	FDP(B)	D-dimer
3	42.6
5	46	13.5	5.5	41	19.5	10.1
6	51	14.1	6.6	39	5.1	2.8
7	51	8.1	2.3	35	18.7	10.7
8	52	9.1	2.6	30	6.5	3.3
9	45	6.8	2.5
11				32	2.5	1.3
12	33	2.5	1
15	29	2.5	0.5	31	0	0.6
19	28	0	0

## Sheet: Figure 1E
	Patient 1		Patient 2
Days after fever onset	Serum	Urine	Serum	Urine
3	N/A	N/A	524526	N/A
4	N/A	N/A	154639	N/A
5	72912725	22795.2	58602.7	1141.51
6	26546145	N/A	N/A	N/A
7	8.78968e+06	N/A	< LOD	N/A
8	2.73729e+06	N/A	< LOD	N/A
9	50473.3	N/A	N/A	N/A
10	1163.23	N/A	N/A	N/A
11	N/A	N/A	< LOD	11877.1
12	1018.92	N/A	N/A	N/A
13	N/A	50275.6	N/A	N/A
15	723.148	N/A	< LOD	7809.57
19	696.546	11852	N/A	N/A
21	N/A	N/A	< LOD	534.961
N/A: not available, LOD: limit of detection

## Sheet: Figure 1F left panel
Days after fever onset	IgM	IgG
5	<4	<4
6	16	<4
7	64	<4
8	64	<4
9	64	<4
10	256	<4
12	64	16
15	256	256
19	64	1024
33	64	1024
168	<4	1024

## Sheet: Figure 1F right panel
Days after fever onset	IgM	IgG
3	2	2
4	2	2
5	4	2
7	256	2
8	64	16
10	64	64
15	64	256
21	64	256
56	2	64
184	2	64

## Sheet: Figure 2B
Panel	Particle	Diameter	Class
A	1	152.447	150
	2	100.906	100
	3	172.217	170
	4	139.825	130
	5	139.725	130
	6	185.833	180
	7	141.424	140
	8	134.916	130
	9	122.855	120
	10	210.814	210
	11	149.792	140
	12	161.797	160
	13	162.065	160
	14	140.355	140
	15	142.012	140
	16	197.984	190
	17	175.535	170
	18	144.422	140
	19	114.72	110
	20	191.679	190
	21	112.445	110
	22	100.766	100
	23	192.816	190
	24	138.699	130
	25	234.05	230
	26	160.057	160
	27	206.562	200
	28	90.592	90
	29	193.45	190
	30	157.503	150
	31	144.887	140
	32	171.598	170
	33	159.57	150
	34	124.035	120
	35	191.72	190
	36	183.813	180
	37	199.804	190
	38	251.924	250
	39	128.885	120
	40	154.396	150
	41	165.465	160
	42	150.072	150
	43	212.692	210
	44	224.097	220
B	1	191.883	190
	2	113.018	110
	3	180.331	180
	4	159.104	150
	5	223.202	220
	6	149.497	140
	7	204.42	200
	8	75.281	70
	9	150.196	150
	10	105.946	100
	11	112.69	110
	12	107.612	100
	13	156.363	150
	14	82.888	80
	15	122.546	120
	16	130.757	130
	17	131.235	130
	18	110.837	110
	19	140.507	140
	20	134.528	130
	21	115.929	110
	22	126.486	120
	23	182.659	180
	24	105.859	100
	25	131.033	130
	26	152.971	150
	27	100.02	100
	28	140.665	140
	29	176.901	170
	30	167.877	160
	31	128.567	120
	32	191.457	190
	33	153.911	150
	34	88.01	80
	35	157.153	150
	36	125.193	120
	37	90.198	90
	38	67.17	60
	39	138.679	130
	40	169.751	160
	41	178.946	170
	42	108	100
	43	125.599	120
	44	142.15	140
	45	141.978	140
	46	99.609	90
	47	194.725	190
	48	109.079	100
	49	136.714	130
	50	76.985	70
	51	91.887	90
	52	96.939	90
	53	112.111	110
	54	99.051	90
	55	116.595	110
Average		146.009

## Sheet: Figure 2C
	Vero (high)			Vero (low)			ISE6 (high)			ISE6 (low)			BME (high)			BME (low)
	Replicate #1	Replicate #2	Average	Replicate #1	Replicate #2	Average	Replicate #1	Replicate #2	Average	Replicate #1	Replicate #2	Average	Replicate #1	Replicate #2	Average	Replicate #1	Replicate #2	Average
1 dpi	4413.26	5485.5	4949.38	144329	147354	145841	9038.23	9507.44	9272.84	200726	180021	190374	10726.6	11320.5	11023.5	215445	222389	218917
3 dpi	204029	175778	189904	833202	924284	878743	3.20508e+06	2.70477e+06	2.95493e+06	1.58344e+06	1.45276e+06	1.5181e+06	9711.67	10731.2	10221.4	215150	225298	220224
7 dpi	15092812	12321865	1.37073e+07	26126768	25951044	26038906	43210184	37045772	40127978	34681880	38423632	36552756	6839.35	6821.76	6830.56	167480	180047	173764
10 dpi	52915284	58886376	55900830	68657688	77019312	72838500	43502128	54917976	49210052	67465520	63582144	65523832	9284.71	9999.79	9642.25	185872	170931	178401
14 dpi	78169376	82501808	80335592	112875464	117173888	115024676	70874224	65971220	68422722	137305136	109248744	123276940	3138.34	5612.61	4375.47	155906	211166	183536
